# Supplementary material for: Porcine Parvovirus 2 Is Predominantly Associated With Macrophages in Porcine Respiratory Disease Complex
Source: Front Vet Sci. 2021 Aug 13;8:726884. doi: 10.3389/fvets.2021.726884 (PMC8414833; doi:10.3389/fvets.2021.726884)
Supplement: Supplementary file 1 [file Table_1.XLSX]

## Sheet: Sheet1
	Pig		Cell Markers			Tissue microarray				FFPE PCR (Ct)	PCR (Ct)					Bacterial isolation			Pathology diagnosis		NGS				ISH
Case	Age (Weeks)	Age (Group)	CD79a	CD3	Iba-1	PPV2	PCV2	PRRSV	SIV	PPV2	PPV2	PRRSV	Influenza	PCV2	Mycoplasma	1st	2nd	3rd	Severity	Type	1st	2nd	3rd	4th	Object Count
20-10053	NA	NA	10	452	1523	3+	0	0	0	25.783	18.229	NEG	17.05	NEG	NEG	H. parasuis			Mod.- Sev.	BI	NA				782
20-10058	NA	NA	7	590	1302	4+	0	1+	0	30.859	16.919	20.14	17.02	NA	NEG	P. multocida	T. pyogenes	Salmonella sp.	Sev.	BI	NA				1516
20-19824	NA	NA	NA	NA	NA	NA	NA	NA	NA	NA	31.472	NA	NA	NA	25.9256	NA			NA	NA	NA				NA
20-18014	NA	NA	NA	NA	NA	NA	NA	NA	NA	NA	28.837	NEG	NEG	NA	NA	NA			NA	NA	PPV7				NA
20-19246	Gilt	5	38	355	1975	0	0	0	0	NA	31.985	NEG	NA	NA	NA	NEG			Mild- Mod.	I	No significant viral pathogens				11
20-18435	NA	NA	NA	NA	NA	NA	NA	NA	NA	NA	29.878	NA	NA	NA	NEG	NA			NA	NA	No significant viral pathogens				NA
20-21763	NA	NA	NA	NA	NA	NA	NA	NA	NA	NA	24.694	NA	NA	NA	25.2638	NA			NA	NA	No significant viral pathogens				NA
20-20804	40 lbs	3	0	623	1602	4+	0	0	0	NA	17.527	25.01	35.19	NA	NEG	S. suis	H. parasuis	P. multocida	Mod.- Mark.	BI	PPV2	PRRSV	PPV7	PCV2	3666
20-20388	5 days	1	251	219	1601	1+	0	0	0	NA	33.601	NEG	NEG	NA	NA	S. suis			NA	NA	No significant viral pathogens				69
20-20384	NA	NA	1	714	894	0	0	0	0	NA	30.913	NEG	21.55	NA	25.37	P. multocida			Mod.- Mark.	BI	NA				2
20-21021	NA	NA	90	534	1124	0	0	0	0	NA	32.058	26.04	NA	POS	NA	P. multocida	S. suis		Mod.-Mark.	BI	NA				2
20-21515	2	2	1	82	866	0	0	0	0	NA	25.76	NEG	NEG	NEG	NEG	Salmonella sp.	S. suis		Sev.	B	Bastrovirus				0
20-20738	12	4	0	292	1397	0	0	0	0	NA	29.002	NEG	NEG	NA	NEG	H. parasuis			Mod.	BI	Bocavirus				0
20-20343	220lbs	4	35	419	2203	0	0	0	0	NA	21.919	NEG	NEG	NA	27.28	NEG			Mild	B	PPV7				8
20-21755	7	3	3	185	1992	0	0	0	0	NA	26.226	NEG	NEG	NEG	NA	S. suis			Mark.	I	No significant viral pathogens				3
20-21404	7	3	31	309	1749	3+	0	2+	0	NA	15.364	23.42	NEG	NA	NA	E. coli			Mod.	I	NA				726
20-10160	NA	NA	NA	NA	NA	NA	NA	NA	NA	NA	22.884	NA	NA	NA	22.9227	NA			NA	NA	PPV7				NA
20-25485	NA	NA	0	257	1485	0	0	0	0	NA	26.234	NEG	NEG	NA	NA	NEG			Mod.	BI	Rotavirus A	Rotavirus B	Rotavirus C		1
20-25391	NA	NA	17	143	1245	0	0	0	0	NA	32.841	NEG	NEG	NA	NA	NEG			Mod.	I	Rotavirus B				14
20-25643	17	4	13	624	1313	0	0	0	0	NA	30.678	20.16	NEG	NEG	NEG	P. multocida	S. suis		Mod.- Sev.	BI	NA				0
20-23649	5	3	19	118	1570	1+	0	0	0	NA	24.28	31.76	21.06	NEG	NA	H. parasuis			NA	B	NA				46
20-22374	NA	NA	NA	NA	NA	NA	NA	NA	NA	NA	29.926	NA	NA	NA	NEG	NA			NA	NA	PHEV
20-22935	two-four	3	1	232	1632	3+	0	0	0	NA	14.848	NEG	NEG	NA	NA	B. bronchiseptica			Mild	B	PPV2	Rotavirus A			1483
20-22593	4	3	15	142	1584	0	0	0	0	NA	32.019	NEG	NEG	NA	NA	S. suis	A. suis		NA	N	No significant viral pathogens
20-23473	180 lb	4	45	266	1786	0	0	0	0	NA	31.779	NEG	NEG	20.31	27.5763	S. suis	E. coli		Mod.	BI	NA				0
20-23207	NA	NA	NA	NA	NA	NA	NA	NA	NA	NA	23.925	NA	NA	NA	22.9437	NA			NA	NA	PPV7				NA
20-23244	7	3	3	132	875	0	0	0	0	NA	30.78	16.11	NA	NA	NA	NA			Sev.	B	NA				0
20-22936	2-4 weeks post ween	3	10	193	1392	0	0	0	0	NA	24.614	NEG	NEG	NA	NA	B. bronchiseptica	P. multocida	S. suis	NA	B	PCV2				0
20-22132	8	4	NA	NA	NA	NA	NA	NA	NA	NA	24.43	NEG	16.25	NA	NA	NEG			Mod.	B	NA				NA
20-22560	piglet and sow	3	NA	NA	NA	NA	NA	NA	NA	NA	33.455	NEG	20.18 (Sow)/ 31.77 (piglet	NA	NEG	P. multocida	S. suis		NA	NA	NA				NA
20-23329	30LBS	3	27	162	1204	3+	0	2+	0	NA	13.88	23.06	21.72	25.47	26.42	S. suis	B. bronchiseptica		Mark.	I	NA				699
20-23207	NA	NA	NA	NA	NA	NA	NA	NA	NA	NA	20.745	NA	NA	NA	22.9437	NA			NA	NA	NA				NA
20-22953	NA	NA	NA	NA	NA	NA	NA	NA	NA	NA	28.742	NA	17.34	NA	NA	NA			NA	NA	NA				10
20-23243	3	3	4	326	1622	0	0	0	0	NA	21.332	NEG	NA	NA	NA	NA			NA	NA	No significant viral pathogens				0
20-22809	150 LBS	4	2	75	2551	0	0	3+	0	NA	29.325	18.52	NEG	NA	NEG	P. multocida			Mark.	B	NA				1
20-24021	FETUS	1	7	120	1278	0	0	0	0	NA	33.662	31.37	NEG	NA	NA	NEG			No sig. lesions		NA				0
20-22655	NA	NA	NA	NA	NA	NA	NA	NA	NA	NA	31.575	20.15	NEG	NA	NA	NA			NA	NA	NA				NA
20-23626	140LBS	4	53	605	1450	0	0	0	0	NA	23.768	NEG	NEG	NA	NEG	A. suis			Sev.	B	Rotavirus B				1
21-951	5	3	35	447	1581	0	0	0	0	NA	24.44	NA	NA	NA	NA	NEG			Mark.	I	PCV2				0
PPV2: porcine parvovirus 2, PPV7: porcine parvovirus 7, PCV2: porcine circovirus type 2, PRRSV: porcine reproductive and respiratory syndrome virus, PHEV: porcine hemagglutinating encephalomyelitis virus
BI: bronchointerstitial pneumonia, I: interstitial pneumonia, B: bronchopneumonia, N: necrotizing pneumonia
NA: not applicable/ test was not performed, NEG: test was negative, Mod.: moderate, Mark.: marked, Sev.: severe, sig.: significant
