# Supplementary material for: Porcine Parvovirus 2 Is Predominantly Associated With Macrophages in Porcine Respiratory Disease Complex
Source: Front Vet Sci. 2021 Aug 13;8:726884. doi: 10.3389/fvets.2021.726884 (PMC8414833; doi:10.3389/fvets.2021.726884)
Supplement: Supplementary file 3 [file Table_3.XLSX]

## Sheet: Sheet1
PAM Viral Isolation
	Pass Number					Co-infection
Sample ID	0	1	2	3	4
NEG	37.1	37.1	37.1	37.1	37.1
20-10053	20.72	20.843	24.631	28.83	32.23	Flu
20-10058	21.298	18.779	21.879	25.31	30.39	PRRSV/ Flu
20-20804	19.653	18.405	22.561	25.83	28.32	PRRSV/ Flu
20-21404	22.053	19.862	25.402	29.99	37.1	PRRSV
20-10160	32.712	37.1	37.1	37.1	37.1
20-20343	26.859	23.362	27.805	32.41	37.1
20-21515	30.818	29.906	33.985	37.1	37.1
20-21755	30.01	30.163	33.004	37.1	37.1
20-25485	30.387	30.214	32.988	37.1	37.1
Pass 0:	1/3 dilution
